# Supplementary material for: Traditional Yellow Dyes Used in the 21st Century in Central Iran: The Knowledge of Master Dyers Revealed by HPLC-DAD and UHPLC-HRMS/MS
Source: Molecules. 2020 Feb 18;25(4):908. doi: 10.3390/molecules25040908 (PMC7070888; doi:10.3390/molecules25040908)
Supplement: Supplementary file 1 [file molecules-25-00908-s001.zip]

Archive with 5 entries (4 files):
- Supplemental material/
- Supplemental material/Fig S1_Morphology of Pistacia vera.docx.pdf
- Supplemental material/Supplementary table S1.pdf
- Supplemental material/Supplementary table S2.pdf
- Supplemental material/Supplementary table S3.pdf
